# Supplementary material for: Environmental heterogeneity and commodity sharing in smallholder agroecosystems
Source: PLoS One. 2020 Jan 29;15(1):e0228021. doi: 10.1371/journal.pone.0228021 (PMC6988909; doi:10.1371/journal.pone.0228021)
Supplement: S1 Table — (CSV) [file pone.0228021.s003.csv]

HHID	RecdOnly	GaveOnly	RecdAndGave	Net	SpeaksKikuyu	HHsize	Stay	SexofHeadHH	Income
35	0	1	0	-1120	1	6	19	2	153600
4	0	1	0	-200	1	4	22	2	206400
1	0	1	0	-1000	1	3	12	1	576000
2	0	1	0	-860	1	4	11	2	105600
11	0	0	1	-4060	1	6	8	2	51200
14	0	0	1	-405	1	6	8	2	10000
18	0	1	0	-80	1	5	23	2	480000
20	0	1	0		1	4	19	2	784000
23	0	0	1		1	6	7	2	456000
24	0	1	0	-1080	1	5	14	2	72000
30	0	0	1	150	1	7	7	2	132000
31	0	0	1	-5000	1	6	18	1	276000
32	0	1	0		1	3	14	1	240000
33	0	0	1	1210	1	6	27	2	49000
34	0	1	0	-200	1	5	29	2	540000
46	1	0	0	600	1	5	10	1	60000
49	1	0	0	2150	1	6	12	1	70000
53	1	0	0	420	1	6	4	1	216000
55	0	1	0	-2600	1	5	25	2	60000
58	1	0	0	420	1	7	47	2	57000
64	0	1	0		1	8	24	2	96800
65	0	0	1	-8650	1	7	20	2	15000
87	1	0	0	550	1	7	25	1	180000
92	0	1	0	-2000	1	5	10	2	542000
116	0	0	1	640	1	4	22	2	924000
117	0	1	0	-400	1	6	18	2	20000
118	0	1	0	-9500	1	5	6	1	290000
178	0	1	0	-9300	1	1	8	2	10000
186	0	1	0	-2000	1	4	4	2	375000
256	0	0	1	-50	1	4	22	1	10000
42	0	0	1	2090	1	4	37	1	36000
90	1	0	0	2380	1	4	7	2	360000
126	0	1	0	-20800	1	5	10	1	530000
17	0	1	0	-12650	1	6	5.5	1	270000
22	0	1	0	-4100	1	3	28	1	192000
75	0	1	0	-5500	1	5	11	1	60000
98	0	1	0	-3650	1	4	23	2	346000
166	0	1	0		1	4	7	2	20000
189	0	1	0	-1100	1	2	3	2	140000
250	0	1	0	-1900	1	7	39	1	376000
124	0	1	0	-5600	1	6	22	1	780000
127	0	1	0	-840	0	5	16	1	30000
160	0	1	0	-700	0	5	8	1	100000
196	0	1	0	-70	0	8	32	2	200000
215	0	1	0	-4100	0	5	4	2	1428000
229	0	1	0	-5620	0	2	.8	1	900000
245	1	0	0		0	3	26	1	108000
27	1	0	0	450	1	6	36	2	302400
29	0	0	1	-200	1	6	12	2	182000
37	1	0	0	400	1	2	37	2	55800
39	0	1	0	-800	1	6	47	1	56000
45	1	0	0	1900	1	2	30	1	180000
59	0	1	0	-1800	1	3	29	2	1224000
61	0	0	1	450	1	4	19	1	120000
62	0	0	1	90	1	4	15	2	216000
66	0	0	1	-200	1	3	11	1	80000
67	0	1	0	-4750	1	4	24	2	60000
68	0	0	1	300	1	5	22	1	50000
69	1	0	0		1	2	32	1
70	1	0	0	430	1	2	25	1
72	0	1	0	1930	1	9	20	2	6000
73	1	0	0	590	1	2	23	2	7000
76	0	0	1	3100	1	6	7	1	120000
78	1	0	0	50	1	1	40	2	36000
85	0	1	0	-3500	1	4	10	2	92000
94	0	1	0	-1900	1	5	24	2	71000
115	0	0	1	-30	1	5	7	2	40000
119	1	0	0	13760	1	9	5	1	324000
128	0	0	1		1	5	22	1	600000
147	0	1	0	-4200	1	3	22	2	84000
154	0	1	0	-1470	1	3	21	1	100000
163	0	1	0	-300	1	1	22	2	24000
190	0	1	0	-180	1	6	18	2	33000
209	1	0	0	230	1	4	3	2	120000
223	1	0	0	1000	1	6	26	1	9000
224	0	0	1		1	5	33	2	97000
225	0	0	1	-3045	1	7	22	2	50000
226	0	0	1	230	1	6	23	2	24000
234	1	0	0	1700	1	5	10	2	24000
235	0	1	0	-120	1	5	8	2	62400
237	1	0	0	1040	1	6	22	2	28800
242	1	0	0	1300	1	5	12	1	163200
244	0	1	0	-600	1	4	12	2	32400
253	1	0	0	615	1	4	20	2	41000
254	0	0	1	-1090	1	4	8	2	274000
255	0	1	0	-130	1	5	20	1	56000
267	0	1	0	-9850	1	2	14	1	600000
268	0	1	0	-4000	1	6	5	1	100000
91	0	1	0	-10000	1	4	29	1	90000
144	0	1	0	-950	1	4	28	1	52800
3	0	1	0	-25000	0	1	.33	2	84000
79	0	1	0	-1150	0	3	3	1	23200
81	0	1	0	-1200	0	7	32	1	240000
82	0	1	0	-360	0	6	3	2	210000
102	0	1	0	-6100	0	7	20	1	876000
132	0	0	1	-50	0	5	26	1	60000
136	0	1	0	-80	0	5	14	2	684000
146	0	1	0	-320	0	2	32	2	23600
155	0	0	1	-3200	0	4	4	2	30000
169	0	1	0	-220	0	3	8	2	40000
170	0	0	1	-7570	0	5	2	2	10000
171	0	1	0	-300	0	1	4	2	8000
172	0	0	1	-250	0	5	3	2	204000
210	0	0	1	-670	0	6	1	2	60000
212	0	1	0	-1250	0	7	12	2	15000
6	0	0	1	-8290	1	5	12	1	96000
7	0	1	0	-550	1	5	22	2	28000
9	0	1	0	-300	1	5	17	2	360000
10	0	1	0	-1500	1	6	23	1	192000
25	0	1	0	-900	1	3	30	1	180000
40	0	1	0	-4400	1	6	20	2	30000
48	1	0	0	1155	1	3	30	2	24000
50	1	0	0	1190	1	6	32	2	8000
51	0	0	1	5680	1	5	23	1	20000
52	1	0	0	420	1	5	20	2
54	0	0	1	-3700	1	4	36	1	36000
63	0	1	0	-15	1	6	13	2	240000
71	1	0	0	420	1	5	25	2	50400
77	1	0	0	600	1	3	36	1	240000
88	1	0	0	450	1	8	37	1	280000
89	1	0	0		1	4	36	1	120000
100	0	1	0	-560	1	7	15	1	100000
120	0	1	0	-5500	1	5	4	2	240000
129	0	0	1	-250	1	4	13	1	120000
152	0	1	0	-2300	1	2	34	1	30000
197	0	1	0	-300	1	5	6	2	176000
204	0	0	1		1	3	10	1	55200
206	0	1	0	-600	1	5	7	2	25000
207	0	1	0	-240	1	2	36	1	10000
208	0	1	0	-90	1	1	30	1	2400
216	0	0	1	1730	1	9	12	1	72000
217	0	1	0	-500	1	6	18	1	8000
218	0	0	1	1060	1	7	10	2	20000
219	1	0	0	1590	1	4	23	1	180000
220	1	0	0	3110	1	7	10	1	160000
221	1	0	0	2675	1	8	21	1	50000
222	1	0	0	440	1	1	42	1	21600
230	1	0	0	15	1	3	1	1	600000
236	0	0	1	-420	1	5	22	2	128000
239	0	1	0		1	5	7	2	40000
240	1	0	0	320	1	7	6	2	138000
257	1	0	0	2340	1	5	13	1	215000
258	1	0	0	2800	1	6	22	1	210000
259	1	0	0	2050	1	7	14	1	250000
260	0	0	1	40	1	7	34	2	5000
261	0	0	1	-180	1	6	30	2	20000
262	0	1	0	-235	1	7	29	1	158000
264	0	0	1	1050	1	5	32	2	72000
265	1	0	0	1080	1	6	2	2	96000
266	0	1	0	-2000	1	4	5	1	812000
19	0	1	0	-650	1	5	6	2	114000
97	0	1	0	-1800	1	4	32	1	790000
121	0	1	0	-7000	1	4	7	1	124000
123	0	1	0	-1500	1	3	7	1	60000
165	0	0	1	480	1	3	10	2	86400
168	0	0	1	500	1	5	4	1	20000
188	0	1	0	-630	1	2	12	2	60000
214	0	1	0	-160	1	7	10	2	30000
251	0	0	1	-480	1	12	17	2	88400
228	1	0	0	510	0	9	40	2	108000
269	0	1	0	-90	0	6	4	1	140000
74	1	0	0	2400	0	7	19	2	170000
80	0	0	1	-1240	0	5	15	2	80000
93	0	1	0	-1200	0	6	32	1	150000
96	0	1	0	-1800	0	4	5	1	120000
101	0	1	0	-1340	0	3	21	1	30000
133	0	1	0		0	5	18	2	120000
141	0	1	0	-1000	0	6	16	2	100000
142	0	1	0	-30000	0	5	10	2	400000
145	0	1	0	-1400	0	4	7	1	63200
177	0	1	0	-240	0	5	10	1	136800
179	1	0	0	800	0	5	2	2	20000
193	0	1	0	-1000	0	1	12	1	60000
194	0	1	0	-3600	0	2	9	1	96000
200	0	1	0	-300	0	2	30	2	80000
202	0	1	0	-2600	0	4	7	2	20000
203	0	1	0	-1350	0	4	6	2	684000
8	0	1	0	-525	0	5	26	1	30000
247	1	0	0	500	0	2	52	2	20000
248	1	0	0	240	0	4	6	2	184000
252	1	0	0	1185	0	6	10	2	133000
