# Supplementary material for: Environmental heterogeneity and commodity sharing in smallholder agroecosystems
Source: PLoS One. 2020 Jan 29;15(1):e0228021. doi: 10.1371/journal.pone.0228021 (PMC6988909; doi:10.1371/journal.pone.0228021)
Supplement: S2 Table — (CSV) [file pone.0228021.s004.csv]

FK_HH	CWPcode	MembershipCWP	Likii	HSIZ	Net	Kikuyu	Stay	SexofHeadHH	Income
1	4	150	1	3	-1000	1	12	0	576000
4	4	150	1	4	-200	1	22	1	206400
6	4	150	1	5	-8290	1	12	0	96000
7	4	150	1	5	-550	1	22	0	28000
8	4	150	1	5	-525	0	26	0	30000
9	4	150	1	5	-300	1	17	0	360000
10	4	150	1	6	-1500	1	23	0	192000
11	4	150	1	6	-4060	1	8	0	51200
14	4	150	1	6	-405	1	8	0	10000
17	4	150	1	6	-12650	1	5.5	0	270000
18	4	150	1	5	-80	1	23	0	480000
22	4	150	1	3	-4100	1	28	0	192000
23	4	150	1	6	-1150	1	7	0	456000
24	4	150	1	5	-1080	1	14	0	72000
25	5	87	1	3	-900	1	30	0	180000
29	4	150	1	6	-200	1	12	0	182000
30	5	87	1	7	150	1	7	0	132000
31	4	150	1	6	-5000	1	18	0	276000
32	4	150	1	3	-940	1	14	0	240000
33	5	87	1	6	1210	1	27	0	49000
34	5	87	1	5	-200	1	29	0	540000
35	5	87	1	6	-1120	1	19	0	153600
37	5	87	1	2	400	1	37	1	55800
39	5	87	1	6	-800	1	47	0	56000
40	5	87	1	6	-4400	1	20	0	30000
42	5	87	1	4	2090	1	37	0	36000
45	5	87	1	2	1900	1	30	0	180000
46	5	87	1	5	600	1	10	0	60000
48	5	87	1	3	1155	1	30	1	24000
49	5	87	1	6	2150	1	12	0	70000
50	5	87	1	6	1190	1	32	0	8000
51	5	87	1	5	5680	1	23	0	20000
52	5	87	1	5	420	1	20	0
54	5	87	1	4	-3700	1	36	0	36000
55	5	87	1	5	-2600	1	25	0	60000
58	5	87	1	7	420	1	47	1	57000
59	5	87	1	3	-1800	1	29	0	1224000
61	5	87	1	4	450	1	19	0	120000
62	5	87	1	4	90	1	15	0	216000
63	5	87	1	6	-15	1	13	0	240000
65	5	87	1	7	-8650	1	20	0	15000
67	5	87	1	4	-4750	1	24	0	60000
68	5	87	1	5	300	1	22	0	50000
70	5	87	1	2	430	1	25	0
71	5	87	1	5	420	1	25	0	50400
72	5	87	1	9	1930	1	20	0	6000
73	5	87	1	2	590	1	23	0	7000
74	1	125	1	7	2400	0	19	0	170000
75	1	125	1	5	-5500	1	11	0	60000
76	5	87	1	6	3100	1	7	0	120000
77	5	87	1	3	600	1	36	0	240000
78	5	87	1	1	50	1	40	1	36000
79	1	125	1	3	-1150	0	3	0	23200
80	1	125	1	5	-1240	0	15	0	80000
81	1	125	1	7	-1200	0	32	0	240000
82	1	125	1	6	-360	0	3	0	210000
85	1	125	1	4	-3500	1	10	0	92000
87	5	87	1	7	550	1	25	0	180000
88	5	87	1	8	450	1	37	0	280000
89	5	87	1	4	2900	1	36	0	120000
91	1	125	1	4	-10000	1	29	0	90000
92	4	150	1	5	-2000	1	10	0	542000
93	1	125	1	6	-1200	0	32	0	150000
94	1	125	1	5	-1900	1	24	1	71000
96	1	125	1	4	-1800	0	5	0	120000
97	1	125	1	4	-1800	1	32	0	790000
98	1	125	1	4	-3650	1	23	0	346000
100	1	125	1	7	-560	1	15	0	100000
101	1	125	1	3	-1340	0	21	0	30000
102	1	125	1	7	-6100	0	20	0	876000
115	4	150	1	5	-30	1	7	1	40000
116	4	150	1	4	640	1	22	0	924000
117	4	150	1	6	-400	1	18	0	20000
118	4	150	1	5	-9500	1	6	0	290000
120	4	150	1	5	-5500	1	4	0	240000
121	4	150	1	4	-7000	1	7	0	124000
123	2	366	1	3	-1500	1	7	0	60000
124	3	39	1	6	-5600	1	22	0	780000
126	3	39	1	5	-20800	1	10	0	530000
127	3	39	1	5	-840	0	16	0	30000
128	3	39	1	5	-300	1	22	0	600000
129	3	39	1	4	-250	1	13	0	120000
132	3	39	1	5	-50	0	26	0	60000
136	3	39	1	5	-80	0	14	0	684000
141	1	125	1	6	-1000	0	16	0	100000
142	1	125	1	5	-30000	0	10	0	400000
144	1	125	1	4	-950	1	28	0	52800
145	1	125	1	4	-1400	0	7	0	63200
146	1	125	1	2	-320	0	32	1	23600
147	1	125	1	3	-4200	1	22	1	84000
152	1	125	1	2	-2300	1	34	0	30000
154	1	125	1	3	-1470	1	21	0	100000
155	1	125	1	4	-3200	0	4	0	30000
160	1	125	1	5	-700	0	8	0	100000
163	2	366	1	1	-300	1	22	1	24000
165	3	39	1	3	480	1	10	1	86400
168	2	366	1	5	500	1	4	0	20000
169	2	366	1	3	-220	0	8	0	40000
170	2	366	1	5	-7570	0	2	0	10000
171	2	366	1	1	-300	0	4	1	8000
172	2	366	1	5	-250	0	3	0	204000
177	2	366	1	5	-240	0	10	0	136800
178	2	366	1	1	-9300	1	8	1	10000
179	2	366	1	5	800	0	2	0	20000
186	2	366	1	4	-2000	1	4	0	375000
188	2	366	1	2	-630	1	12	0	60000
189	2	366	1	2	-1100	1	3	0	140000
190	2	366	1	6	-180	1	18	0	33000
193	2	366	1	1	-1000	0	12	0	60000
194	2	366	1	2	-3600	0	9	0	96000
196	2	366	1	8	-70	0	32	0	200000
197	2	366	1	5	-300	1	6	0	176000
200	2	366	1	2	-300	0	30	1	80000
202	2	366	1	4	-2600	0	7	0	20000
203	2	366	1	4	-1350	0	6	0	684000
206	2	366	1	5	-600	1	7	0	25000
207	2	366	1	2	-240	1	36	0	10000
208	2	366	1	1	-90	1	30	0	2400
209	2	366	1	4	230	1	3	0	120000
210	2	366	1	6	-670	0	1	0	60000
212	2	366	1	7	-1250	0	12	0	15000
214	2	366	1	7	-160	1	10	0	30000
215	2	366	1	5	-4100	0	4	0	1428000
216	6	45	0	9	1730	1	12	0	72000
217	6	45	0	6	-500	1	18	0	8000
218	6	45	0	7	1060	1	10	1	20000
219	8	30	0	4	1590	1	23	0	180000
220	8	30	0	7	3110	1	10	0	160000
221	8	30	0	8	2675	1	21	0	50000
222	8	30	0	1	440	1	42	0	21600
223	8	30	0	6	1000	1	26	0	9000
224	8	30	0	5	100	1	33	0	97000
225	8	30	0	7	-3045	1	22	0	50000
226	8	30	0	6	230	1	23	0	24000
228	7	45	0	9	510	0	40	0	108000
229	7	45	0	2	-5620	0	0.8	0	900000
230	7	45	0	3	15	1	1	0	600000
234	6	45	0	5	1700	1	10	1	24000
235	6	45	0	5	-120	1	8	0	62400
236	6	45	0	5	-420	1	22	0	128000
237	6	45	0	6	1040	1	22	0	28800
240	7	45	0	7	320	1	6	1	138000
242	6	45	0	5	1300	1	12	0	163200
244	6	45	0	4	-600	1	12	0	32400
245	7	45	0	3	3000	0	26	0	108000
247	7	45	0	2	500	0	52	1	20000
248	7	45	0	4	240	0	6	0	184000
250	7	45	0	7	-1900	1	39	0	376000
251	7	45	0	12	-480	1	17	0	88400
252	7	45	0	6	1185	0	10	0	133000
253	8	30	0	4	615	1	20	0	41000
254	8	30	0	4	-1090	1	8	0	274000
255	8	30	0	5	-130	1	20	0	56000
256	7	45	0	4	-50	1	22	0	10000
257	8	30	0	5	2340	1	13	0	215000
258	8	30	0	6	2800	1	22	0	210000
259	8	30	0	7	2050	1	14	0	250000
260	6	45	0	7	40	1	34	1	5000
261	6	45	0	6	-180	1	30	0	20000
262	6	45	0	7	-235	1	29	0	158000
264	6	45	0	5	1050	1	32	1	72000
265	7	45	0	6	1080	1	2	0	96000
266	7	45	0	4	-2000	1	5	0	812000
267	7	45	0	2	-9850	1	14	0	600000
268	7	45	0	6	-4000	1	5	0	100000
269	7	45	0	6	-90	0	4	0	140000
